# Supplementary material for: An Emerging Disease of Chickpea, Basal Stem Rot Caused by Diaporthe aspalathi in China
Source: Plants (Basel). 2024 Jul 16;13(14):1950. doi: 10.3390/plants13141950 (PMC11280406; doi:10.3390/plants13141950)
Supplement: Supplementary file 1 [file plants-13-01950-s001.zip]

Archive with 1 entries (1 files):
- plants-2961843-supplementary.pdf
